# Supplementary material for: Music-based biofeedback to reduce tibial shock in over-ground running: a proof-of-concept study
Source: Sci Rep. 2021 Feb 18;11:4091. doi: 10.1038/s41598-021-83538-w (PMC7892879; doi:10.1038/s41598-021-83538-w)
Supplement: Supplementary file 3 — Supplementary Table 1. [file 41598_2021_83538_MOESM3_ESM.xlsx]

## Sheet: Metrics
ID	Body length	Body mass	Age	Gender	Self-reported training volume	Self-reported training speed	Date of screening	Date of intervention	APTA no biofeedback	APTA biofeedback	Δ APTA	Δ APTA	Running cadence no biofeedback	Running cadence biofeedback	Δ running cadence	Δ running cadence	Instantaneous music synchronization (90")	Instantaneous music synchronization (20')	Perceived change in noise loudness	Running speed no biofeedback	Running speed biofeedback	session Rating of Perceived Exertion		Noise level	Proportion of noise
	m	kg	years	F = 1, M = 2	km/week	m/s	YYYY-MM-DD	YYYY-MM-DD	g	g	g	%	Steps per minute	Steps per minute	Steps per minute	%			y/n	m/s	m/s	1-10
1	1.73	70	UPON REQUEST	UPON REQUEST	30	2.92	2017-11-01	2018-01-12	9.6937	7.38751	-2.30619	-23.7906	169.467	174.054	4.58763	2.7071	1.05335	1.01522	NAR	3.28	3.43	NAR		0	0.0481497
2	1.738	82.1	UPON REQUEST	UPON REQUEST	20	2.64	2017-11-01	2018-01-17	9.44138	8.22533	-1.21606	-12.8801	162.584	172.861	10.2769	6.32097	0.965401	1.02561	y	3.03	3.22	3		20	0.222333
3	1.77	72.8	UPON REQUEST	UPON REQUEST	40	3.06	2017-10-18	2018-01-17	10.833	8.58149	-2.2515	-20.7837	162.725	164.167	1.44175	0.886004	1.03917	0.998537	y	3.16	3.01	3		40	0.329013
4	1.72	66.4	UPON REQUEST	UPON REQUEST	30	3.33	2017-11-21	2018-01-19	8.9186	7.22155	-1.69705	-19.0282	174.323	179.413	5.09054	2.92018	0.971765	1.01116	y	3.34	3.21	2		60	0.311008
5	1.588	61.1	UPON REQUEST	UPON REQUEST	15	2.57	2017-10-23	2018-01-30	12.0485	8.98	-3.06854	-25.4681	185.299	180.415	-4.88456	-2.63604	1.06433	1.02325	y	2.92	2.88	9		80	0.0894962
6	1.713	66.1	UPON REQUEST	UPON REQUEST	18	2.36	2017-11-22	2018-01-30	13.0636	7.79646	-5.26714	-40.3192	175.4	171.935	-3.46493	-1.97544	1.00784	1.00403	y	3.15	3.13	4		100	0.00381209
7	1.74	69	UPON REQUEST	UPON REQUEST	15	2.78	2017-11-13	2018-02-02	9.16989	7.33806	-1.83183	-19.9766	161.567	173.509	11.9414	7.39098	0.985311	0.992375	y	3.17	3.11	3
8	1.642	56.2	UPON REQUEST	UPON REQUEST	42	2.86	2017-10-26	2018-03-13	11.1358	7.28521	-3.85055	-34.5782	176.592	189.089	12.4973	7.07695	1.01209	1.0028	y	3.2	3.08	4
9	1.6	60.8	UPON REQUEST	UPON REQUEST	25	2.92	2017-10-27	2018-03-14	13.708	12.7705	-0.937478	-6.83892	179.24	188.977	9.73735	5.43258	1.08058	1.02829	NAR	3.14	3.1	NAR
10	1.79	72	UPON REQUEST	UPON REQUEST	50	3.33	2017-11-01	2018-01-10	13.3918	6.25369	-7.13814	-53.3022	168.994	162.118	-6.87562	-4.06856	1.01342	1.00432	NAR	NAR	NAR	NAR
Mean	1.7031	67.65			28.5	2.877			11.1404	8.18398	2.95645	-26.538	171.619	175.654	4.03478	2.35101	1.01933	1.01056		3.15444	3.13	4
SD	0.0693821	7.35213			12.2043	0.311807			1.82812	1.78853			7.92215	9.06002			0.0392638	0.012207		0.124108	0.152151	2.3094

## Sheet: TimeSeries_APTA
1	2	3	4	5	6	7	8	9	10		1	2	3	4	5	6	7	8	9	10
8.88255	8.71849	11.8121	10.5817	10.7341	13.9801	8.89427	8.75365	13.6051	11.6481		7.28884	8.89427	9.91377	9.66768	11.1676	9.19894	7.6404	5.90607	11.4254	6.97245
8.13257	9.05832	10.3708	8.77708	11.5075	14.191	11.3083	9.76143	17.2729	11.2731		8.19116	7.99195	8.37866	7.04276	11.2965	8.26147	7.96851	7.48806	10.6755	6.02326
9.16379	8.32006	8.90598	9.51534	10.3005	14.8706	12.0465	9.73799	11.0153	13.4176		7.05448	6.50371	9.70284	9.78486	10.0192	9.11692	7.25369	7.63454	11.9645	7.90992
9.83174	8.67162	10.9333	8.30835	10.7809	13.6519	10.1716	7.74586	11.7067	11.1911		7.48806	7.55837	11.2379	7.06619	10.195	8.26147	8.46068	7.11893	11.7067	5.95295
8.39037	8.19116	10.1481	10.4528	12.0348	14.6832	9.71455	8.0271	10.3825	11.6598		6.15216	6.91386	9.45675	6.04669	7.8982	9.07004	7.5818	6.35137	11.8473	6.38653
9.32785	7.81617	9.1052	9.97236	9.79658	13.0191	9.94892	8.68333	12.8082	11.8473		5.7303	7.26541	8.84739	7.51149	3.36318	9.57393	8.89427	11.6012	11.2379	5.77717
10.1364	9.5505	12.4449	8.94114	11.3083	16.2417	9.59737	8.44897	11.9528	12.984		7.21853	7.73414	10.113	5.75373	6.29278	14.9058	8.84739	5.89436	12.0817	6.36309
8.89427	11.1442	8.71849	7.65212	10.3708	14.7535	10.031	9.92549	10.9567	12.984		5.63655	7.12479	9.14035	7.20682	6.26934	10.0427	8.44897	6.38653	11.32	6.45684
8.35522	9.64424	9.40987	5.56624	10.5583	14.0269	8.23803	10.6403	12.4449	14.273		6.01154	8.95286	8.63646	6.09357	8.24975	8.88255	7.99195	7.08963	13.816	7.10135
9.2341	10.5348	8.00367	6.98417	10.863	11.8942	8.40209	12.1871	16.8628	13.6988		6.40996	9.12863	8.32006	5.34359	8.07398	8.41381	8.54271	6.65019	13.1129	7.41775
9.90205	9.43331	9.42159	9.99579	10.863	14.1675	10.8395	10.6169	20.7298	13.6168		6.33965	7.31228	8.35522	6.99589	8.10913	7.92164	9.19894	6.60332	12.8551	7.15994
8.67162	10.7223	10.4294	8.4724	10.0192	14.6011	8.74193	10.7223	16.4292	12.0114		6.04669	9.19894	9.15207	7.90992	9.89033	7.68727	8.06226	7.51149	13.3238	6.66777
8.64818	10.8747	9.85517	8.44897	11.9645	15.6441	9.2341	10.9801	14.109	16.1831		5.87092	9.65596	8.73021	8.39037	7.86305	8.56615	6.45684	5.99396	12.9254	6.18731
9.01145	10.3708	10.5934	11.0387	9.15207	16.1128	9.51534	10.7692	14.2144	14.0621		6.29278	7.93336	9.26925	6.96073	6.97245	7.51149	6.97245	7.3533	11.5895	5.87092
9.9372	9.05832	10.0192	8.90598	11.4254	13.9097	9.29269	9.4919	12.3863	13.066		8.3435	8.85911	8.84739	10.031	9.16379	8.88255	6.3045	7.3533	11.1676	7.07791
9.99579	9.90205	11.1911	9.17551	12.316	14.5425	9.38644	13.5699	12.316	11.3317		5.8592	8.09741	10.0192	6.18731	10.863	7.80445	8.87083	5.99396	12.7496	8.84739
9.29269	10.2184	9.76143	8.33178	10.9919	14.4722	8.4724	12.5738	12.8082	12.1989		6.46856	8.51928	9.16379	5.14438	8.54271	6.07013	7.03104	6.40996	12.9723	6.19903
10.1599	10.2184	10.4294	7.80445	11.695	13.5113	9.16379	11.6247	9.96064	12.2926		7.04276	6.64433	8.76536	5.57796	9.73799	8.75365	6.98417	6.80839	12.234	8.3435
8.90598	8.07398	9.24582	8.39037	11.7418	14.3902	9.32785	11.3786	14.2496	12.316		6.23419	7.03104	11.5661	7.13651	10.9567	7.06619	7.6404	6.76152	14.3199	7.55837
8.46068	9.2341	10.9919	9.19894	13.3004	13.0426	9.363	9.6794	13.4762	13.2301		6.44512	6.86698	10.1833	7.39431	9.85517	7.1951	7.4529	7.5818	11.8473	6.76152
10.5466	9.64424	10.277	8.27319	13.8629	14.6246	9.60909	12.9957	11.4957	12.7027		7.24197	8.40209	10.9567	7.14822	7.79274	9.15207	7.39431	7.48806	11.4957	7.80445
10.0895	9.66768	10.5934	8.99973	11.8004	13.6637	8.4724	11.3903	10.6169	14.9292		6.80839	9.31613	14.4253	6.40996	10.4059	10.2653	8.36694	6.94901	14.0269	7.79274
8.37866	10.9567	10.4997	8.98801	11.5543	11.6129	8.22632	12.3863	9.74971	15.0113		6.15216	9.09348	12.4801	7.27713	8.70677	8.48412	6.99589	11.1032	10.2419	6.22247
9.87861	10.3708	11.7887	8.50756	12.3395	15.2105	9.79658	12.5973	14.8941	11.7536		7.08963	8.70677	12.2692	7.67555	8.0857	8.42553	7.98023	6.91386	12.1403	5.83576
9.33956	9.87861	10.8044	8.98801	11.5309	13.1129	9.1052	13.0309	14.3785	12.9723		8.82396	9.78486	11.7418	6.05841	9.87861	6.65605	8.0857	8.03882	12.1403	7.39431
8.97629	9.30441	12.0231	8.85911	13.7926	13.3707	9.03489	10.2302	15.1519	12.3512		6.8787	10.2419	10.1716	6.01154	7.48806	9.6794	7.72243	11.1208	12.5153	6.42168
9.76143	9.52706	11.6481	9.15207	13.8863	14.1793	10.4528	12.3043	12.3863	11.9996		8.27319	8.50756	11.6715	5.0975	7.90992	9.43331	8.14429	7.58766	11.0505	5.53109
9.44503	10.9919	11.5543	8.2146	9.56222	14.1207	10.4997	10.4645	16.394	12.316		6.67949	10.1599	10.2067	7.24197	6.76152	6.48027	4.75767	8.99387	11.8121	7.324
10.4059	8.84739	10.6052	9.26925	10.8512	16.3237	8.63646	11.2145	13.4176	13.0426		8.05054	8.73021	9.38644	6.67949	6.19903	4.51158	8.16773	8.98801	11.6715	6.6209
9.86689	8.68333	11.2965	10.3591	10.5466	14.2144	7.68727	11.4372	11.8356	13.441		8.35522	8.56615	9.24582	7.25369	6.18731	5.80061	9.16379	7.96851	10.5348	5.53109
8.84739	8.51928	10.113	8.6599	11.5309	11.8707	9.66768	9.05832	11.777	13.6754		6.84355	8.9177	9.28097	7.75758	8.92942	5.87092	8.42553	7.86891	14.8238	5.90607
9.74971	9.52706	11.2731	8.20288	10.652	12.5856	9.07004	11.2731	13.2301	12.5504		7.324	7.86305	10.1833	7.60524	8.83567	7.30056	8.55443	11.4137	15.4097	6.21075
8.84739	9.50362	10.7341	7.01932	9.71455	14.3433	9.59737	10.5231	12.1285	13.1129		7.34744	7.81617	8.37866	7.66383	6.71464	6.16388	8.49584	8.62474	15.9019	6.46856
9.48019	9.64424	9.70284	7.65212	12.0817	13.066	8.69505	13.2418	16.0073	14.6128		6.85526	8.27319	7.59352	5.22641	7.62868	7.18338	6.55059	8.99387	14.5191	5.6014
9.38644	8.77708	11.2028	9.05832	11.5075	14.1441	8.40209	11.4606	14.0504	13.2769		8.98801	10.0427	10.3708	6.98417	8.16773	7.14822	6.59746	8.97629	13.359	5.14438
8.22632	9.11692	10.652	8.09741	12.5973	12.1285	9.70284	12.9723	15.0699	15.5269		5.51937	9.21066	9.29269	7.48806	10.0075	5.99982	6.79667	9.0466	11.0505	4.58189
9.2341	8.61302	10.7692	9.71455	11.695	13.8394	8.89427	13.2769	11.8239	11.1208		6.8787	10.4528	8.28491	6.92557	9.05832	8.94114	7.34744	8.83567	11.4489	5.20297
8.62474	9.87861	9.70284	7.81617	13.1832	13.5465	10.7106	10.6403	10.3239	14.1675		9.37472	7.92164	7.90992	6.28106	9.29269	9.363	8.0857	8.83567	9.96064	5.87092
8.07398	10.7692	10.4294	9.09348	10.3473	13.523	9.82002	12.3629	13.0191	10.0895		7.47634	7.65212	8.40209	5.06235	11.2262	7.6404	7.0076	8.96458	14.7769	5.50765
8.77708	9.48019	10.2888	9.30441	11.6715	14.8941	8.69505	10.7926	9.4919	18.2221		6.92557	6.69121	7.59352	5.20297	10.9215	6.07013	6.28106	8.98801	16.23	4.37096
9.63252	8.27319	9.71455	9.72627	12.4215	16.8159	10.0075	12.0348	9.32785	12.2692		7.80445	9.363	8.24975	5.7303	9.16379	8.33178	6.65605	8.99387	13.2769	6.84355
9.0466	9.84346	11.2028	9.33956	12.7262	16.3706	9.12863	9.78486	12.7848	13.5699		7.41775	6.93729	8.61302	6.15216	6.59746	8.50756	7.28884	8.71849	10.1481	6.65605
7.74586	9.30441	10.2184	8.88255	11.1676	14.2027	8.49584	8.81224	15.7847	15.7847		8.33178	8.00367	8.28491	7.96851	10.5114	7.04276	9.16379	8.7888	11.0153	6.93729
10.5466	10.6286	10.8395	9.15207	12.1051	14.4722	7.82789	9.91377	14.3668	12.527		6.8787	7.92164	8.74193	6.90214	11.3551	5.37875	7.72243	8.7888	11.9996	5.84748
9.52706	9.16379	12.7145	8.75365	12.5035	14.6832	8.40209	9.94892	17.9526	13.3121		6.84355	7.72243	7.4529	7.13651	9.1052	7.26541	6.70292	8.10913	10.4177	5.0975
8.89427	9.4919	13.2769	9.33956	12.2809	13.4176	9.12863	10.57	12.9723	15.0464		7.18338	8.16773	9.59737	5.95295	9.08176	6.12872	7.62868	10.7692	12.0582	5.47249
8.33178	9.24582	10.9215	8.73021	11.2497	13.6637	9.2341	10.9919	16.7925	13.8511		7.68727	6.78495	7.73414	8.90598	7.95679	7.38259	7.33572	6.71464	12.0817	5.24984
8.51928	9.43331	12.316	9.92549	12.8785	14.566	9.70284	11.3903	10.488	14.6128		7.49978	8.40209	7.14822	6.50371	8.61302	9.65596	7.34744	7.74586	15.0113	5.69514
8.20288	9.31613	9.87861	9.2341	10.8747	13.4058	8.50756	10.3122	9.29269	15.7027		7.47634	7.80445	7.23025	7.06619	8.41381	7.39431	7.88648	4.49401	12.0348	7.28884
9.44503	10.3239	10.0544	9.37472	13.2301	14.3433	8.77708	10.8161	12.2692	15.0347		5.94123	10.4411	7.14822	6.40996	11.4606	6.79667	4.75767	5.61897	12.2457	5.7303
9.71455	9.79658	10.5583	8.2146	11.695	13.6285	9.43331	12.2457	10.863	11.859		7.21853	9.22238	8.51928	6.67949	7.61696	7.61696	8.48412	6.35137	10.7575	6.37481
10.6052	8.60131	10.7458	8.77708	11.9411	12.527	10.6872	11.8473	12.2692	14.8472		8.60131	9.22238	8.23803	6.58574	11.7067	7.33572	7.6404	7.49392	13.066	5.87092
11.2262	9.65596	12.5973	9.48019	11.9645	11.8356	7.83961	10.031	13.2418	11.6012		8.9177	8.54271	9.45675	6.70292	6.29278	7.99195	7.71071	7.86305	13.3707	5.94123
9.82002	10.2536	11.0153	9.76143	11.5075	12.0465	10.2302	11.8942	13.066	15.7847		10.5114	9.17551	7.46462	6.35137	8.87083	7.34744	6.117	8.77708	14.2847	5.74202
9.62081	10.1716	11.8356	9.59737	13.8746	14.0035	9.14035	10.8864	14.9878	11.7301		8.48412	7.46462	9.64424	5.92951	13.066	7.15994	7.57009	7.01932	12.3395	5.06235
11.0739	8.9177	13.4996	9.59737	13.5816	12.4567	9.59737	10.7692	11.8825	12.8316		12.527	8.27319	6.33965	6.85526	9.84346	6.55059	6.52715	6.96073	10.2184	6.63261
10.8395	9.84346	11.2497	10.031	14.0269	10.7106	8.73021	10.195	13.9566	11.6832		9.35128	7.8982	8.41381	8.70677	11.8004	6.45684	7.47634	7.51149	11.8942	6.48027
10.2067	8.92942	11.8942	9.07004	12.7262	11.9059	8.87083	10.1833	12.2809	11.7301		9.32785	8.73021	8.74193	6.46856	9.25754	6.42168	9.1052	7.3533	11.5075	6.23419
11.5075	8.54271	10.0192	10.8864	9.74971	13.9801	10.3473	8.85911	16.4878	13.2535		7.98023	8.06226	7.20682	6.90214	12.0817	9.22238	8.32006	6.36309	13.0895	6.89042
11.5543	8.68333	12.316	9.92549	12.1754	12.0114	9.12863	8.56615	9.59737	10.0427		7.85133	8.54271	7.06619	6.65605	8.82396	8.44897	9.19894	8.99387	14.0504	6.33965
11.6481	8.48412	10.7341	8.51928	11.3434	11.5778	9.14035	8.84739	14.191	12.316		8.03882	7.05448	7.7693	8.77708	9.98408	5.58968	5.40218	6.72636	13.5348	6.10529
10.3942	9.05832	10.7575	9.57393	11.7418	11.5075	9.53878	10.4294	13.2535	13.6988		8.3435	7.85133	8.95286	7.65212	9.97236	5.26156	6.92557	6.36895	13.1363	5.32015
10.0778	8.28491	10.3356	9.58565	13.1949	11.2731	8.39037	11.0973	14.7769	14.6363		7.53493	6.8787	8.71849	8.33178	9.90205	7.96851	6.31622	6.71464	15.3394	5.78889
11.1325	8.46068	12.2574	10.4997	12.3981	11.5543	8.73021	9.2341	13.0895	13.2301		7.15994	8.00367	9.18722	11.2379	9.12863	5.80061	6.67949	7.47634	11.5895	5.62483
11.2497	9.65596	10.9684	9.44503	11.695	9.99579	9.70284	8.7888	18.2807	12.8082		8.23803	8.70677	6.83183	10.8044	13.9566	4.21862	7.08963	7.60524	11.3083	6.31622
13.6637	7.82789	10.7341	9.05832	12.6442	11.8942	9.43331	8.14429	15.9956	13.3355		8.44897	7.5818	9.1052	10.3942	12.0114	6.04669	8.88255	7.35916	11.9762	6.23419
12.8785	8.22632	9.56222	9.15207	12.6207	12.8316	9.72627	9.31613	15.4214	13.2066		7.34744	8.82396	7.86305	9.57393	9.72627	6.67949	6.4334	7.49978	12.6559	6.14044
11.9762	8.82396	10.5934	8.73021	12.9488	10.9801	8.81224	10.5934	12.5153	13.2066		11.484	7.20682	8.67162	7.95679	11.6832	8.35522	7.88648	6.65019	13.2769	6.80839
11.6715	8.61302	12.0582	8.33178	11.1325	12.3981	10.3473	7.72243	16.4878	12.0817		9.45675	8.13257	9.12863	7.06619	12.3395	6.55059	8.39037	8.80638	15.3863	6.18731
11.2262	9.01145	11.5543	9.21066	11.8239	11.4606	9.26925	14.4957	17.0854	12.2926		7.30056	7.4529	6.51543	9.17551	9.64424	6.5623	8.76536	8.22632	12.4215	6.14044
10.4059	9.56222	9.94892	6.6209	9.42159	15.8902	9.91377	8.58959	12.691	11.1559		9.0466	7.28884	7.03104	7.13651	5.5428	6.76152	7.08963	7.11893	12.9254	6.32794
10.4528	9.48019	9.363	7.54665	10.8161	11.6247	8.87083	7.82789	15.7612	14.6128		7.44118	7.80445	6.69121	6.8787	9.01145	8.58959	8.88255	7.37087	13.1598	5.6014
11.9293	9.33956	10.1716	7.21853	13.0309	10.4411	9.05832	10.0427	14.0738	11.109		6.60918	8.88255	8.48412	7.20682	12.6207	6.5623	11.0739	6.79081	13.0074	5.19125
10.3825	9.94892	11.1325	9.21066	12.2692	13.1598	9.43331	10.9801	14.1324	11.5543		7.73414	7.25369	6.98417	8.63646	10.8512	6.80839	7.27713	6.6209	10.7458	5.53109
10.0778	8.14429	9.56222	7.38259	12.691	12.8434	9.77315	9.24582	14.4253	11.4723		8.01539	7.92164	8.19116	8.57787	9.22238	6.69121	10.5583	6.24591	12.8316	5.07407
10.4645	9.35128	10.4177	7.88648	11.9996	10.8278	9.01145	10.9801	16.5698	12.3512		7.42947	8.61302	7.86305	8.33178	8.24975	7.38259	6.51543	7.72828	15.5269	6.117
10.5231	8.84739	8.99973	9.48019	10.6637	15.7027	9.39816	12.7613	13.2535	13.6168		10.1013	8.44897	8.32006	6.32794	11.5309	5.57796	6.70292	8.98801	12.4215	6.63261
9.45675	10.277	9.60909	8.64818	11.5309	14.1558	9.35128	12.7613	12.8434	12.902		9.32785	8.94114	7.4529	5.17953	6.28106	7.78102	9.4919	6.67949	15.1167	5.43734
11.3903	10.5114	9.40987	8.61302	13.6519	15.1167	8.30835	11.3083	15.2339	11.9645		8.22632	9.39816	7.71071	6.12872	5.91779	7.46462	6.52715	6.2752	12.7965	6.82011
9.6794	9.50362	11.2731	8.73021	12.9605	12.9488	8.76536	12.5973	7.14822	12.4684		9.89033	8.43725	7.60524	8.60131	9.24582	7.52321	8.44897	6.83769	10.9801	5.24984
10.0778	9.39816	10.1599	7.57009	11.6129	14.8238	9.45675	9.97236	14.6128	13.0309		7.1951	8.7888	7.55837	7.55837	5.1561	7.61696	7.6404	5.9881	12.3863	5.76545
11.9528	10.195	10.3473	9.48019	9.2341	15.8784	9.32785	10.2419	16.394	14.9878		7.7693	8.19116	7.80445	8.00367	8.63646	8.4724	7.65212	5.67171	11.7184	7.17166
11.4957	10.4059	11.0973	9.73799	11.6012	13.4996	9.363	11.3434	12.3629	12.2926		8.43725	8.83567	7.324	7.27713	7.68727	6.94901	8.01539	5.97638	12.4215	6.67949
9.38644	9.46847	11.402	8.39037	14.4722	13.9097	7.83961	12.6676	12.8785	17.1557		8.46068	7.66383	8.50756	6.5623	6.72636	5.62483	9.0466	6.04084	11.777	5.90607
9.15207	9.50362	10.5817	7.67555	12.1403	12.4098	8.61302	11.2379	16.9682	17.3667		8.81224	7.90992	8.531	7.69899	8.39037	10.1013	8.07398	6.58574	12.0934	6.85526
10.3942	10.4177	10.9333	7.01932	12.609	13.2301	7.52321	11.2965	19.4174	14.7886		8.92942	8.29663	8.41381	5.76545	8.41381	9.50362	7.67555	8.81224	10.9333	5.57796
9.01145	9.77315	9.92549	8.2146	11.484	14.0621	9.29269	15.4097	16.7339	13.8394		10.3708	7.82789	7.83961	6.10529	7.86305	9.33956	7.01932	6.15216	10.4059	5.03891
7.98023	9.51534	9.85517	8.44897	12.6207	17.7651	9.48019	12.152	14.2847	15.0816		7.40603	7.68727	8.57787	8.71849	6.51543	8.27319	6.99589	5.85334	14.8003	5.8592
8.80052	9.19894	9.05832	7.24197	13.5933	14.566	8.3435	10.6755	16.0073	12.3395		7.05448	8.32006	7.86305	5.7303	6.3045	7.17166	7.20682	5.9881	11.5895	5.36703
9.69112	9.86689	11.484	9.69112	10.0778	15.1753	8.55443	8.7888	14.6128	16.0659		9.363	7.46462	7.55837	7.46462	5.42562	7.95679	8.50756	6.50957	13.9801	5.49593
8.69505	8.9177	10.652	8.98801	11.9293	12.8199	8.2146	12.0582	13.734	14.8003		10.57	7.80445	8.44897	8.87083	4.80454	9.76143	9.74971	5.99396	13.3238	7.46462
10.1364	8.71849	10.8278	7.66383	12.3512	14.4957	8.0857	11.6715	16.769	13.3355		7.99195	6.89042	7.96851	7.35916	7.86305	9.53878	5.49593	6.4334	11.2497	6.33965
8.39037	9.11692	13.2652	7.31228	12.8199	14.0972	8.61302	11.7887	10.9567	14.5894		7.96851	8.82396	8.03882	8.67162	5.71858	9.97236	6.71464	6.09357	12.234	6.1756
8.09741	9.4919	10.5583	9.05832	12.527	14.9175	8.46068	10.863	17.8706	12.4332		7.27713	9.83174	6.70292	8.6599	7.03104	9.37472	6.71464	6.32794	12.4215	6.09357
9.31613	9.65596	10.488	8.41381	11.695	12.0817	8.76536	11.2497	17.2143	13.5113		7.47634	7.4529	6.93729	5.91779	7.10135	11.1325	7.42947	5.99396	11.6715	6.10529
8.89427	9.35128	11.9293	7.8982	13.6988	12.7848	8.20288	13.3004	10.945	12.4567		6.59746	10.2302	7.95679	9.64424	7.17166	9.91377	5.30844	6.08185	12.0582	6.14044
9.5505	9.56222	10.8981	8.77708	11.5309	13.066	9.18722	12.4567	15.6323	11.9528		5.87092	8.19116	7.40603	7.46462	9.4919	8.64818	7.0076	6.28106	12.0348	7.68727
9.6794	8.62474	11.5661	8.61302	13.7457	8.96458	8.07398	13.3941	14.0738	12.5504		5.91779	7.61696	7.20682	8.36694	10.7809	9.26925	6.52715	6.35137	11.6012	6.23419
9.25754	9.86689	12.234	8.92942	14.273	12.3395	9.11692	12.527	15.9722	13.4176		7.1951	8.94114	6.85526	7.6404	8.28491	8.56615	8.07398	7.11307	10.9333	6.07013
10.195	8.7888	11.5661	9.62081	12.3278	13.4293	9.69112	12.2223	11.8356	15.8081		7.40603	8.33178	9.73799	7.73414	9.91377	7.23025	7.8982	6.79081	12.3043	5.89436
9.35128	9.76143	11.8707	9.09348	12.0817	11.2848	9.14035	14.566	10.4059	15.3863		6.8787	6.37481	8.36694	7.4529	10.5934	6.48027	6.60918	7.48806	12.1285	5.70686
9.57393	9.87861	12.6676	11.0387	12.2223	13.6402	8.69505	12.7965		15.1402		6.45684	9.0466	8.80052	6.10529	8.22632	7.324	6.90214	7.74586	11.1442	6.44512
8.35522	9.21066	14.0972	9.66768	13.2301	13.8394	9.92549	10.8161		15.8081		8.0271	6.12872	7.65212	7.14822	8.99973	7.85133	7.28884	6.4334	12.4332	5.43734
8.41381	9.52706	10.3591	9.30441	11.2848	11.1442	8.58959	11.3903		15.5738		6.66777	7.69899	7.92164	6.82011	8.14429	7.59352	6.94901	8.22632	13.8277	6.09357
8.16773	10.5466	11.109	8.9177	11.6832	9.76143	8.48412	11.9293		16.0542		5.8592	7.74586	8.98801	7.78102	9.45675	6.59746	5.55452	6.72636	15.4097	6.19903
10.2536	9.22238	10.3239	8.39037	12.6207	12.5387	9.33956	12.1754		18.3979		7.25369	8.9177	8.27319	8.00367	10.5817	8.58959	6.46856	5.99982	16.5112	6.5623
8.89427	9.9372	11.32	8.4724	10.7341	10.8864	8.76536	13.2652		12.9371		6.29278	9.73799	9.16379	6.3045	8.00367	7.28884	6.97245	7.46462	14.941	6.82011
9.62081	9.11692	11.1442	7.54665	11.6129	13.1832	9.43331	10.277		13.3238		6.86698	7.65212	8.4724	7.55837	10.2888	6.45684	7.71071	7.49978	13.1949	6.92557
8.98801	8.70677	11.1676	10.0192	11.5778	11.7653	8.56615	12.691		11.8004		7.31228	9.60909	8.46068	6.99589	12.9137	7.73414	6.90214	6.76152	13.6637	6.65605
9.37472	9.87861	11.8473	7.95679	13.2301	11.2262	9.64424	12.6324		14.1675		7.10135	8.05054	7.67555	6.23419	8.61302	7.40603	5.58968	6.41582	13.4176	6.94901
10.4763	8.56615	15.6675	9.26925	11.3434	11.5309	7.60524	12.5387		13.0543		6.37481	8.89427	8.35522	6.51543	9.94892	7.74586	5.14438	8.99387	13.8394	5.89436
9.43331	9.76143	14.1675	13.4879	13.7222	12.0582	8.43725	13.7222		14.9175		6.52715	9.02317	8.56615	5.19125	8.60131	9.31613	6.85526	5.9881	13.5348	6.24591
8.37866	9.31613	12.8199	10.1481	10.5114	12.316	10.5817	12.2926		11.5075		6.59746	8.0857	8.56615	6.26934	9.73799	9.22238	5.84748	7.49392	11.3083	5.51937
9.363	9.71455	10.2419	10.2536	12.8551	11.6598	9.35128	8.17944		12.6793		7.0076	9.1052	8.46068	7.4529	7.6404	6.50371	6.28106	5.99982	13.2066	6.16388
9.08176	9.59737	9.44503	8.14429	13.3355	11.7887	9.14035	12.4098		13.898		8.55443	8.74193	7.95679	9.09348	8.24975	10.4059	6.98417	6.55644	12.234	6.02326
9.74971	10.3825	10.113	9.21066	12.1989	13.2535	9.5505	11.859		15.2456		6.4334	7.59352	7.69899	6.91386	6.98417	7.73414	6.50371	6.26934	15.2339	6.16388
9.63252	9.52706	8.98801	8.4724	12.0582	11.5426	10.4763	14.5425		12.9957		5.49593	8.2146	6.84355	7.13651	9.64424	7.41775	5.82404	6.22833	11.3551	6.25763
10.4763	10.0778	9.56222	9.65596	12.1637	12.5035	9.51534	10.6637		12.7027		6.79667	7.53493	8.68333	6.46856	8.41381	5.67171	6.19903	6.77324	14.6128	7.33572
10.0778	9.35128	10.8981	8.57787	11.0153	11.3786	9.8083	12.2106		14.1675		6.32794	8.07398	8.54271	5.6014	11.4957	7.4529	6.6209	6.45684	12.5621	7.20682
8.92942	9.32785	9.79658	8.67162	12.6442	11.0622	8.05054	13.2301		13.0426		6.24591	6.94901	8.83567	7.53493	11.0387	7.25369	5.42562	7.69899	13.7222	6.57402
10.488	9.44503	10.0544	10.3005	12.7731	10.4997	7.59352	12.0817		13.9566		5.91779	7.53493	7.40603	8.51928	8.43725	7.10135	7.54665	6.70292	11.0153	6.42168
9.6794	9.86689	11.0739	9.71455	13.3941	11.9411		10.7926		11.5543		5.53109	7.25369	7.48806	9.28097	9.91377	7.42947	6.55059	6.7498	12.9957	6.01154
9.76143			7.93336	15.3159	10.5348		10.6755		12.234		4.82798	10.113	9.09348	6.49199	12.6676	6.92557	6.38653	6.55059	10.1599
10.6755			8.33178	12.8199	11.6129		10.5934		13.6285		5.56624	7.65212		8.0271	9.9372	7.81617	7.72243	7.7693	11.8004
9.363			11.402	10.0544	9.12863		10.2888		10.9801		5.53109	7.51149		9.71455	9.62081	8.01539	5.00376	7.83961	10.9684
8.98801			9.07004	10.0778	11.8473		12.0348		14.8355		5.64827	7.69899		5.96467	9.5505	8.07398	6.44512	7.10135	12.7027
9.38644			8.55443	13.6051	11.1208		10.0661		15.7144		6.19903	8.44897		6.117	8.14429	8.531	5.65999	6.93729	12.0465
			8.83567	13.9801	9.79658		14.273				4.66392	7.06619		7.26541	9.19894	9.85517	5.65999	6.79081	11.0153
			9.76143	12.9254	9.86689		12.0465				6.14044	7.75758		6.96073	9.48019	9.16379	6.24591	6.18731	11.6715
			7.52321	12.3278	12.7379		9.48019				6.23419	8.07398		6.21075	11.6129		5.83576	6.74394	12.8902
			9.87861	8.83567	10.2536		11.3903				7.33572			6.12872	4.34753			7.55837	11.3551
				11.9645			11.9059							8.00367	12.234			6.2752	11.027
				14.4488										6.49199	10.9333			5.99396	14.0738
				13.8863										5.70686	7.60524			6.83183	14.8941
				11.5309										7.48806	7.4529			6.55059	13.1832
				13.523										7.12479	9.86689			7.54079	15.9722
				13.2769														7.86305	16.1011
				15.6441														7.71071	16.2534
				14.2027														8.66576	14.73
																		6.79667	19.6049
																		6.72636	18.0581
																		6.64433	15.3863

## Sheet: TimeSeries_StepsPerMinute
1	2	3	4	5	6	7	8	9	10		1	2	3	4	5	6	7	8	9	10
169.551	163.043	158.311	171.306	182.718	181.132	165.062	175.953	175.824	171.612		171.735	173.599	168.067	179.574	179.574	176.211	174.927	189.949	187.647	164.215
170.455	162.933	158.678	170.636	182.51	181.2	163.878	176.276	177.253	171.429		170.152	173.348	167.015	179.978	179.439	175.31	174.736	190.931	187.72	164.666
169.252	163.655	159.204	172.724	183.206	181.887	163.21	175.182	176.796	170.092		169.972	173.035	166.493	180.045	179.238	174.8	175.375	191.464	187.062	163.655
168.539	163.934	159.363	172.29	182.857	181.132	163.99	173.599	176.73	169.252		169.611	172.476	165.574	179.038	178.306	173.223	175.31	189.873	187.867	164.215
169.014	163.878	159.734	173.536	183.908	180.723	164.159	174.927	177.58	169.193		171.49	172.724	165.005	179.641	178.372	171.92	175.375	188.679	187.427	164.327
168.836	164.327	159.734	174.102	183.838	180.113	164.835	175.119	178.108	169.611		172.911	172.538	166.435	178.704	186.625	172.848	175.439	189.873	187.5	164.496
169.432	163.321	158.468	174.292	182.718	179.104	164.666	175.889	177.712	170.94		172.414	172.973	166.263	178.838	178.838	172.848	175.055	189.274	187.94	165.005
169.972	163.154	158.94	175.246	183.066	178.771	163.711	176.665	177.58	172.166		171.674	173.035	166.493	178.042	179.506	173.787	175.439	191.007	188.161	164.496
169.492	163.767	157.739	174.482	182.579	177.646	162.877	176.082	178.174	171.306		169.972	173.035	166.263	176.6	180.316	174.419	175.889	190.627	188.531	163.543
168.658	163.043	157.48	174.482	182.371	177.187	162.712	177.056	177.384	170.576		169.432	173.098	166.205	177.056	172.848	173.348	175.182	188.828	188.161	163.376
169.074	163.934	158.73	173.035	183.767	175.953	161.725	176.535	178.306	170.273		169.074	173.035	165.631	175.31	181.269	174.292	175.182	189.2	189.573	163.432
168.421	163.376	158.364	172.724	183.346	175.76	162.657	176.861	178.838	170.394		169.312	172.973	166.147	175.889	180.995	174.672	174.8	188.605	189.349	162.712
168.48	162.712	159.734	173.16	183.346	175.824	162.107	177.056	178.439	169.252		171.062	172.911	166.84	176.73	180.451	172.724	174.419	189.424	190.25	163.321
168.599	162.492	160.966	172.662	184.686	175.119	162.107	175.695	179.506	169.551		171.429	172.848	165.289	177.187	181.132	172.29	174.863	189.499	189.873	163.265
168.955	161.998	161.345	172.476	184.403	176.211	162.162	176.406	178.771	169.074		172.786	173.223	165.005	178.505	180.383	171.858	175.76	189.798	188.902	162.988
169.193	161.834	162.217	171.858	185.543	175.567	161.453	175.119	179.104	168.539		173.41	173.536	162.492	179.708	181.2	171.367	175.31	190.174	189.349	163.599
169.193	161.616	162.712	171.674	187.5	176.211	161.943	174.991	179.305	169.252		171.858	173.787	160.75	180.451	181.543	173.223	175.824	189.723	189.051	163.711
169.911	161.29	161.889	172.228	187.207	176.018	161.616	175.567	179.641	169.671		172.414	173.85	160.428	181.337	181.132	172.724	175.503	190.25	189.723	163.154
168.895	161.074	162.437	173.035	188.161	176.147	161.834	175.055	179.238	170.455		171.735	173.41	160.643	182.579	181.064	173.41	174.165	189.798	189.723	163.655
169.551	161.02	161.834	173.16	187.72	176.341	161.616	175.567	179.574	170.758		172.29	173.473	161.943	182.718	180.519	173.285	175.055	190.25	189.723	164.215
169.252	161.182	162.053	173.098	186.191	175.76	161.128	175.889	179.238	170.819		172.662	174.039	161.943	183.276	180.383	173.035	174.482	190.174	189.2	163.321
168.955	161.725	162.767	173.223	185.328	176.018	161.78	175.439	178.971	169.911		172.228	174.039	159.787	183.276	181.681	173.913	174.229	190.25	189.125	163.099
169.671	162.327	161.943	172.414	184.544	175.695	162.162	176.276	180.383	169.791		172.476	174.672	159.468	183.346	182.857	173.976	174.736	191.311	189.2	163.265
168.599	162.877	162.933	172.166	185.615	175.567	161.345	176.73	180.113	169.851		171.674	174.863	159.046	182.787	182.579	173.473	173.976	191.464	188.457	163.154
168.421	162.657	163.432	172.352	186.119	175.953	161.562	176.926	181.064	169.972		171.062	174.292	159.363	182.44	182.579	173.223	174.039	192.462	188.828	163.154
168.421	163.099	162.547	172.105	186.047	175.889	160.696	177.384	180.045	169.492		170.455	173.85	161.29	181.269	181.818	172.662	174.736	191.923	188.457	163.711
167.539	163.099	162.492	172.538	186.408	175.631	160.16	176.665	180.383	169.014		169.551	173.285	162.053	179.708	180.995	172.973	174.991	190.779	189.349	162.877
167.539	162.712	162.382	172.352	186.553	176.018	160.481	175.375	180.248	168.599		170.152	172.538	162.382	178.174	182.232	173.223	176.6	189.648	188.976	162.272
167.95	163.154	161.616	172.724	186.625	175.439	161.236	174.8	179.641	168.717		170.636	172.662	161.943	177.253	183.206	174.672	176.211	188.902	189.2	162.382
167.306	162.657	162.437	172.724	186.843	175.503	161.507	176.406	179.843	168.836		170.515	173.285	161.453	176.535	183.697	174.355	175.503	189.274	190.174	161.725
167.364	162.602	162.767	174.039	185.615	175.31	161.562	176.926	179.171	168.244		171.245	173.41	160.374	176.406	184.049	173.85	175.631	188.309	189.798	161.725
167.481	162.933	162.767	174.736	185.615	175.055	162.107	177.646	179.574	167.422		171.612	173.599	160	176.861	182.51	174.482	174.355	190.024	190.325	161.399
166.898	162.767	163.599	174.863	186.553	174.419	161.345	178.306	179.104	167.247		171.735	174.355	160.912	176.535	182.025	173.473	174.292	190.931	190.552	161.345
167.656	162.382	163.488	176.147	185.974	174.165	161.998	176.926	179.574	166.551		172.786	174.229	161.453	177.58	180.995	175.439	174.8	190.174	190.552	161.943
167.598	162.988	163.823	174.863	188.161	174.672	162.217	177.712	179.91	167.481		173.473	173.85	161.834	178.174	180.655	176.082	174.039	191.235	190.325	162.933
167.539	162.712	164.327	174.8	186.335	174.991	162.217	177.253	179.372	167.715		175.055	173.976	162.107	178.571	181.543	176.926	173.976	190.25	190.099	163.543
168.067	162.933	163.823	174.991	186.047	175.246	162.272	177.515	179.978	167.656		176.276	172.538	161.78	179.171	182.787	177.253	174.355	189.051	188.679	163.543
167.656	163.154	163.154	175.182	186.698	174.609	161.182	176.73	179.506	168.48		175.824	173.16	161.616	178.971	184.049	176.535	174.419	189.873	188.014	161.616
167.539	162.492	163.265	174.672	185.328	174.672	161.616	176.341	179.775	168.362		176.926	173.035	161.943	179.171	185.543	175.567	175.055	189.723	188.605	160
167.715	163.043	163.043	174.545	185.902	173.976	161.616	178.108	179.708	168.955		175.503	173.16	161.943	180.045	185.185	174.419	175.055	189.573	189.499	160.267
167.598	162.877	163.21	173.913	184.829	175.182	161.29	177.646	178.838	168.599		174.927	173.976	162.602	178.971	183.486	173.976	174.863	191.388	191.54	160.374
166.957	162.988	164.44	172.662	185.042	175.953	161.507	177.646	179.238	169.074		175.824	173.787	162.492	178.971	181.956	173.787	174.229	191.159	190.552	162.053
167.422	162.933	163.655	173.41	185.902	175.439	161.128	176.341	178.174	168.955		175.119	174.736	161.943	178.439	180.723	173.976	173.599	190.401	189.949	163.599
166.898	162.657	163.99	173.724	186.843	175.889	161.02	174.736	177.976	168.421		174.545	174.8	162.053	177.58	180.248	173.536	173.724	190.174	189.723	162.988
167.539	162.327	162.988	174.292	187.281	175.119	161.074	174.927	178.571	169.193		174.672	173.976	161.725	177.976	180.927	172.105	173.787	189.2	188.605	163.432
167.539	162.162	162.217	174.672	187.062	175.375	161.671	174.355	178.571	169.252		173.661	174.229	161.834	177.91	180.859	171.184	174.039	189.2	189.499	164.046
167.073	162.437	162.877	173.473	187.135	176.6	161.453	175.76	179.372	168.244		173.85	174.482	162.547	177.646	180.383	170.576	174.545	190.25	189.274	163.321
167.598	162.547	161.889	173.098	187.427	176.211	161.236	176.276	179.641	168.539		174.355	174.8	162.988	177.976	180.723	169.372	174.482	190.855	188.679	163.043
167.656	162.602	162.492	173.41	187.427	176.471	161.453	176.665	179.372	168.48		174.927	176.082	163.376	178.24	180.18	169.791	174.482	189.723	188.383	162.107
167.832	162.547	163.488	172.166	187.427	176.796	161.236	177.778	178.971	167.891		175.695	175.31	163.878	179.506	180.791	169.791	174.991	189.051	188.457	161.562
169.611	162.712	163.321	172.786	187.062	175.631	161.236	176.73	178.505	169.193		175.439	175.182	163.265	180.451	180.451	169.372	174.102	188.161	189.424	160.858
168.955	162.327	163.823	172.538	184.829	176.211	160.643	176.406	178.704	168.362		176.018	175.31	163.823	180.519	180.383	169.791	174.039	187.72	189.499	161.236
168.185	162.547	163.321	170.819	184.9	175.76	160.75	176.471	178.571	169.252		173.976	173.913	163.432	181.406	180.383	169.432	173.85	188.679	189.873	161.671
168.895	162.217	162.767	171.92	184.757	174.927	160.16	176.406	178.838	169.791		173.661	173.976	163.823	180.655	180.995	169.312	173.913	188.753	188.902	161.889
167.832	161.725	162.492	171.797	184.19	173.913	160.321	177.646	178.771	169.611		174.039	173.536	164.103	181.132	181.543	169.492	174.355	189.274	188.309	162.712
168.776	161.507	162.382	171.92	184.473	173.913	160.643	177.646	179.238	170.213		171.429	173.223	163.99	180.791	181.818	170.152	175.375	190.25	188.753	162.053
169.671	161.616	163.099	173.41	184.544	175.246	160.267	177.384	180.113	168.717		172.724	173.913	163.543	180.113	181.132	170.576	175.76	190.325	189.424	162.657
170.576	162.437	162.272	172.786	184.19	175.439	160.643	176.73	179.978	168.362		171.858	174.229	163.488	179.91	180.451	171.123	175.567	191.693	190.401	162.053
170.213	162.162	162.767	173.536	184.332	176.926	160.428	176.406	180.18	168.067		170.879	173.724	164.835	179.978	180.587	170.334	175.953	191.388	189.274	161.834
170.879	163.043	162.822	173.724	184.403	176.73	160.858	176.926	179.238	167.95		172.911	173.724	164.722	180.519	180.519	170.758	174.672	190.855	189.125	161.562
170.394	162.877	163.376	172.911	184.332	176.406	160.75	177.122	179.91	168.244		173.223	173.348	165.631	180.723	181.543	171.306	175.182	190.325	187.793	161.29
169.432	163.099	163.823	173.098	185.257	176.276	161.074	178.042	179.574	168.836		174.419	173.098	166.378	180.927	180.655	171.858	174.355	189.798	187.062	161.128
170.032	163.376	163.543	174.102	185.615	175.567	160.804	177.187	179.506	167.774		175.31	173.035	165.175	180.383	179.91	173.473	174.292	189.949	187.207	161.128
169.312	162.712	163.321	174.102	186.191	175.889	160.535	177.515	179.775	168.421		175.76	172.476	166.033	179.574	180.18	173.41	174.545	190.099	186.48	162.107
170.394	162.602	162.988	174.927	185.759	175.889	160.696	177.056	178.904	167.656		174.927	172.29	167.189	177.91	180.316	173.724	173.724	190.703	186.625	160.966
170.879	162.162	163.099	176.018	185.185	175.953	160.107	177.515	179.775	167.247		175.439	172.043	166.609	176.6	181.612	173.787	173.098	189.573	186.335	161.671
171.858	161.834	163.265	175.246	184.261	176.211	160.858	178.108	179.171	168.776		174.736	172.105	167.422	177.449	182.927	174.292	173.41	189.723	187.207	161.345
172.166	162.382	163.099	175.182	184.403	175.503	161.507	176.665	179.506	167.306		173.599	172.29	166.667	177.778	183.206	173.724	173.661	188.457	187.207	161.616
171.674	162.547	162.492	174.736	185.185	174.736	161.507	176.796	179.372	168.244		174.229	172.538	165.119	178.971	182.787	173.724	173.348	187.647	187.72	161.074
172.6	162.162	162.933	174.229	184.9	174.8	162.107	177.253	177.712	167.539		174.292	172.724	165.062	179.238	182.648	174.165	174.229	186.916	188.014	160.481
171.551	162.657	162.107	174.165	186.191	174.545	161.725	176.341	177.976	166.32		174.292	173.473	164.722	178.108	182.094	174.229	173.787	185.902	188.161	160.267
172.414	162.547	162.602	174.482	185.543	175.567	160.912	177.91	177.515	166.782		174.545	173.285	164.496	178.505	182.787	174.672	173.285	186.553	189.424	159.628
172.414	162.217	162.933	174.672	185.114	175.695	161.128	177.646	177.844	166.782		174.672	173.536	164.496	178.439	183.206	174.736	174.039	186.119	189.424	160.374
172.166	162.602	162.657	174.355	185.615	175.889	161.128	176.082	179.305	167.364		174.736	173.285	163.488	178.704	183.346	173.098	174.545	186.48	189.949	160.804
173.285	162.272	163.599	174.8	185.257	175.182	161.074	176.861	178.838	168.955		175.439	173.035	163.265	178.971	183.627	171.858	174.419	185.902	190.779	161.29
172.538	161.725	163.655	175.182	186.263	173.787	161.562	176.211	179.91	169.372		176.926	172.911	163.265	179.305	182.718	171.674	175.695	184.473	190.099	161.78
172.29	162.053	163.099	175.375	186.191	173.787	161.671	176.341	178.971	169.372		175.824	172.911	163.265	180.316	182.997	172.352	176.276	184.615	189.949	162.217
171.306	161.236	163.711	175.439	186.48	173.787	161.671	176.861	179.238	169.252		175.631	173.16	163.823	180.655	182.51	171.49	175.695	183.838	189.949	162.547
170.032	161.507	163.599	174.672	186.698	174.863	162.162	177.056	179.775	168.539		174.482	172.786	163.376	181.064	181.543	171.123	176.471	184.971	188.753	161.671
169.851	162.053	163.043	173.976	186.263	176.082	161.889	176.796	178.904	168.362		173.473	172.724	162.988	181.2	180.383	170.697	175.119	184.9	188.753	162.162
169.731	161.943	163.711	173.787	186.698	175.695	161.671	176.926	179.574	168.185		175.31	172.724	163.043	181.064	179.506	169.133	174.482	184.829	189.274	162.272
169.972	162.933	163.99	173.661	187.281	175.182	161.399	176.471	179.104	168.48		174.292	172.538	163.321	181.612	178.571	171.306	174.863	185.759	189.2	161.671
170.879	162.877	163.711	173.661	187.573	175.31	161.453	175.503	178.638	168.126		174.863	172.414	163.934	181.543	178.372	172.973	173.787	187.281	189.648	161.943
171.735	162.767	164.496	173.536	187.207	174.482	161.725	176.082	179.439	168.067		174.229	172.662	164.779	181.064	178.174	172.848	173.599	189.125	189.798	161.128
171.92	162.327	164.835	173.599	186.916	174.736	161.29	175.375	179.641	167.539		172.848	171.735	164.835	181.337	177.646	172.662	173.16	190.25	189.424	160.912
171.306	161.616	163.767	174.292	186.263	175.567	161.834	175.246	179.171	166.84		172.786	171.612	165.346	180.859	178.174	172.352	172.973	189.648	189.949	160.107
171.123	160.912	164.046	174.609	185.4	175.439	160.696	176.535	179.439	166.667		172.166	171.612	165.631	180.316	177.976	171.184	173.661	188.605	189.723	160.535
169.492	160.75	163.599	175.31	185.974	175.824	160.428	176.665	179.104	167.073		172.786	171.735	165.574	179.574	178.24	172.105	173.599	187.647	189.949	160.966
168.48	161.236	163.488	175.631	185.615	175.889	160.912	176.926	179.506	167.481		172.973	171.858	166.263	179.305	178.771	172.724	173.536	187.573	189.798	161.074
168.836	161.616	164.103	176.406	185.543	175.119	160.589	177.253	180.248	167.715		171.001	171.797	166.32	177.844	178.571	172.352	172.724	191.311	189.798	161.78
167.95	162.492	164.384	175.889	185.471	175.055	161.074	176.082	180.383	167.891		170.758	170.94	166.378	177.056	178.174	171.92	172.476	192.154	189.723	161.834
168.539	162.657	165.005	176.211	184.686	174.672	161.29	176.018	180.791	167.481		169.014	171.92	166.667	178.24	178.24	170.758	173.913	193.939	190.627	161.128
169.492	162.053	165.289	176.341	185.185	175.567	161.345	175.375	180.791	167.189		166.782	172.228	166.84	178.306	177.778	169.432	173.661	191.54	191.007	161.182
169.074	162.272	165.403	175.631	184.473	176.406	161.02	175.631	180.723	167.247		166.898	172.662	166.725	179.171	177.515	169.133	174.165	188.605	190.552	162.107
169.014	161.78	165.746	176.276	184.757	176.73	160.535	176.341	180.451	167.189		166.147	172.724	166.609	180.316	178.971	168.717	172.848	186.843	190.552	161.562
168.836	161.562	165.346	176.211	185.615	178.505	160.267	175.119	180.791	167.131		166.493	172.29	166.205	178.904	180.045	168.955	172.228	184.403	190.174	161.399
168.658	162.712	165.062	175.695	185.687	177.515	159.628	176.211	180.248	167.247		166.957	171.92	165.803	178.838	181.132	170.032	171.858	184.261	189.723	161.399
168.244	162.877	164.779	175.631	185.543	176.926	159.681	175.76	180.995	167.073		167.364	171.612	165.746	179.104	181.681	168.362	171.92	184.615	189.873	160
169.193	163.154	164.046	176.276	184.971	176.276	159.947	175.695	180.995	167.598		167.95	172.352	165.289	178.771	182.163	168.836	172.538	183.697	189.648	160.858
169.133	163.376	163.711	175.439	184.19	174.165	160.374	176.665	180.383	168.126		167.189	171.245	163.934	179.843	182.163	168.539	172.105	184.473	188.679	161.834
169.193	162.712	163.21	175.503	183.206	174.165	161.074	176.535	180.995	169.731		167.95	171.245	163.878	179.978	181.956	168.421	172.476	186.48	188.383	162.107
170.334	162.492	162.822	175.503	183.416	174.102	161.182	178.108		171.123		168.244	171.797	162.877	180.859	182.51	168.836	172.476	186.119	189.2	162.547
169.312	162.602	162.272	174.482	183.276	173.976	161.671	177.844		171.367		167.891	171.674	163.21	180.587	181.269	167.95	172.228	188.605	189.873	163.043
169.851	162.767	162.933	175.055	184.686	174.229	161.507	177.646		171.92		168.658	172.352	165.005	180.451	180.383	168.008	172.105	189.499	190.779	162.602
169.972	162.437	162.877	174.927	186.263	173.787	161.671	177.58		171.123		169.252	173.16	164.046	180.113	179.574	167.189	172.352	190.552	192.077	163.432
169.671	162.492	163.099	174.927	186.263	173.787	161.78	177.318		171.123		169.972	172.6	164.609	179.91	178.838	168.658	171.367	192.462	190.931	163.599
169.972	162.492	164.159	175.31	187.867	173.913	161.725	177.384		171.92		170.697	172.848	164.948	181.132	179.641	168.658	171.001	191.54	190.024	162.767
170.152	162.437	164.103	176.535	186.916	174.165	162.382	177.646		171.367		170.515	172.352	164.44	181.2	179.506	168.599	170.213	190.779	190.024	162.767
170.152	162.988	164.159	176.406	185.687	174.545	162.547	177.778		170.092		171.612	172.538	165.175	181.064	179.439	168.48	169.851	188.828	190.099	161.78
170.152	163.154	163.99	176.73	185.687	174.165	162.327	177.056		168.717		172.911	172.476	165.46	180.791	178.838	167.131	170.515	186.119	190.476	160.75
170.092	163.099	163.043	176.73	185.974	174.355	163.376	178.24		168.362		175.503	172.6	164.892	180.045	177.712	167.481	170.515	185.902	190.855	161.671
170.758	162.822	162.327	175.824	185.328	173.787	163.154	178.771		168.067		178.904	172.662	165.746	180.316	177.778	167.715	169.972	188.902	190.552	161.453
170.213	163.154	162.272	176.535	186.047	174.165	162.382	178.638		169.851		180.316	171.981	165.574	179.708	177.778	168.539	169.791	191.083	189.648	161.671
170.152	163.099	162.877	176.018	185.83	173.599	162.822	177.91		169.492		181.543	172.228	165.062	180.045	177.976	170.213	169.492	194.963	190.024	162.492
170.94	163.488	163.099	175.889	183.627	172.911	161.889	176.991		169.492		181.2	171.612	165.46	180.113	178.771	170.334	169.972	196.802	189.648	161.345
170.515	163.934	163.21	175.824	183.627	172.29	161.29	176.861		170.697		180.927	171.306	165.232	180.791	178.971	171.001	170.697	193.47	188.976	160.75
170.819	163.543	163.043	175.246	183.136	171.981	161.345	176.991		169.731		181.956	171.429	165.86	182.302	178.771	170.636	170.697	192.154	189.051	160.321
171.062	163.488	162.217	175.889	183.838	172.043	161.399	177.778		171.245		182.44	170.758	166.147	182.025	179.506	170.334	170.455	189.798	188.457	160.374
170.697	163.21	162.272	175.631	184.12	172.228	161.02	177.253		170.636		184.261	170.576	166.09	182.857	179.171	170.213	169.972	187.72	187.062	161.29
169.972	163.432	161.889	175.246	184.261	172.414	161.453	177.976		170.394		185.328	170.515	165.86	182.025	179.372	169.972	170.334	187.135	187.062	160.535
169.851	163.265	162.217	175.055	184.049	171.797	162.107	177.646		170.273		185.114	170.576	165.631	182.232	179.843	169.911	169.851	188.161	187.207	160.858
170.032	163.376	162.107	174.863	184.544	171.981		177.187		170.515		187.793	170.697	166.84	182.371	179.372	169.791	169.972	188.014	187.427	160.696
169.731			175.503	184.686	172.786		177.58		171.367		187.867	171.306	166.667	181.956	178.638	170.092	170.092	188.235	188.902
169.671			175.31	184.829	173.85		176.471		170.515		187.5	170.879		181.406	178.108	170.758	169.252	189.499	187.94
170.092			175.375	185.543	175.182		176.535		170.334		187.72	171.062		181.2	178.24	172.352	169.671	188.309	186.916
169.911			175.055	185.471	174.482		176.471		168.836		185.759	171.612		180.859	177.712	173.787	168.717	189.125	185.759
170.455			175.567	185.471	173.787		175.631		169.791		183.979	171.306		180.045	178.24	174.927	169.014	189.798	185.83
			175.695	185.615	173.85		174.165				183.416	172.476		177.91	178.306	175.119	169.671	190.099	185.543
			176.341	184.971	172.786		174.545				181.681	171.612		175.375	178.174	174.292	169.731	190.703	185.471
			177.253	183.136	173.724		174.419				180.045	171.429		174.991	178.174		171.001	189.949	185.974
			176.6	184.332	174.736		175.889				178.306			173.913	177.778			188.014	186.191
				184.473			176.211							174.039	177.91			186.48	188.088
				184.261										175.439	177.515			185.042	188.161
				185.471										175.439	177.778			185.185	189.051
				184.049										175.889	178.505			186.408	188.976
				184.544										176.796	178.838			186.48	188.088
				185.185														187.135	189.2
				184.686														187.72	188.383
				184.473														189.051	188.605
																		191.083	188.976
																		192.077	188.605
																		190.627	189.648
