# Supplementary material for: Music-based biofeedback to reduce tibial shock in over-ground running: a proof-of-concept study
Source: Sci Rep. 2021 Feb 18;11:4091. doi: 10.1038/s41598-021-83538-w (PMC7892879; doi:10.1038/s41598-021-83538-w)
Supplement: Supplementary file 4 — Supplementary Audio Fragments. [file 41598_2021_83538_MOESM4_ESM.zip]

Archive with 4 entries (4 files):
- Supplementary audio fragment 1.mp3
- Supplementary audio fragment 2.wav
- Supplementary audio fragment 3.mp3
- Supplementary audio fragment 4.mp3
